# Supplementary material for: Seasonal Variation in Raw Milk VOC Profile within Intensive Feeding Systems
Source: Foods. 2023 Apr 30;12(9):1871. doi: 10.3390/foods12091871 (PMC10178752; doi:10.3390/foods12091871)
Supplement: Supplementary file 1 [file foods-12-01871-s001.zip]

Archive with 1 entries (1 files):
- foods-2343976-supplementary.pdf
